# Supplementary material for: The Enhancer of split complex arose prior to the diversification of schizophoran flies and is strongly conserved between Drosophila and stalk-eyed flies (Diopsidae)
Source: BMC Evol Biol. 2011 Dec 8;11:354. doi: 10.1186/1471-2148-11-354 (PMC3261227; doi:10.1186/1471-2148-11-354)
Supplement: Additional file 2 — Protein alignment of bHLH and Bearded genes. Alignment file of the E(spl)-C proteins for all dipteran species used to generate phylogenies in Figure 3. and Figure 4. [file 1471-2148-11-354-S2.TXT]

E(spl)-C bHLH gene alignment:

>Teleopsis_M8 
------------------------------------------------MAKKQQYQRTKKPMLERHRRARVTNCLSTLRQLIAECS---DNDNVLRMDKIVMLETTIAYMRQQQSAKKNK------------QQRTAAADIMHNFRHGYMNAVEE-VSRMLASIPGVNIEMGKTIMTHLGRVYNRLQVK--------------------QQKIQQQQQRSYYRNQLPIMNL----------------PQAALSPASSGYYSDDCESTK----------------------------STKSPQVETIPQENIWRPW
>Haematobia_M5 
----------------------------------------------------------------------MNKCLDALKELVAN---SQGSDEILRMDKAEMLESALEFMKTQVKNQQIA------------VKLPAM-VPIDSFRNGYMNAVNE-VSRVMAATPGININTGKAVMTHLGAEFNRLLQQT-------------------TVPVVHDSATTSASTSAV--------------------IKAPLSPASFGYCSDWEDHQS--------------------------------SQGFPASHQFMGGPW
>Haematobia_M8 
---------------------------------------------MEYATKTEIYQRIKKPLLERQRRARINKCLDGLKQLMID---LNGDSKILRMDKAEMLETTIGFLRTYNNKNK------------VITTKINK-YPWMPSANGYMNAVNE-VSRVLASTPGMTVEMGNFVMSHLGRSYKRLQQQY-------------------EVNYQQGYNTATPQRRASMQPLTV--------------ECCPLSPASSGYHSDDNLSPA------------------------------NSPIAAQQKQQGLWKPW
>Cochliomyia_M5 
-------------------------------------------------------------MLERQRRARMNKCLDQLKELVAE---FQGNDAILRMDKVEMLECALALVKKEVKKSQ----------------VPAV-IPMDSFRHGYMNAVNE-VSCVMASTPGMNVQLGKSVMIHLGGEYNRLLQLQN------------------SVPQQEQQQQPQQVS-----------------------CSAPMSPASSGYHSDECDEDS------------------------------SMSSPVVAASAPIWRPW
>Ceratitis_M5 
-----------------------MSPNTKSVQQQQ----------QFYATKTELYLKVKKPLLERQRRARINKCLDTLKTLVAE---FQGDDAILRMDKAEMLESTIAFMRQHSRRQRTT----------MPAVAPLA--PMDGFRNGYMNAVNE-VSRVMAAMPGMSVQVGKSVMTHLGSEFNRLLQQQ-------------------HQQQQQQQQQQQTIVERVEEKVIEK-------------VSRPSSRASSGYHSDCEHDXS-----------------------------DASPAPCSSAARVXSSTW
>Glossina_M8 
---------------------------------------------MAYSTKTEIYQKIKKPLLERQRRARINKCLDSIKRLVVE---LQGDENILRMDKAEMLESTIIFLRSRKIKPT--------------KCSSHV-APVNTFRNGYINAVNE-VSRLLASTPGVSVDMGKSVMTHLGRSYNRLQQEY-------------------HHQQKEMLT-----------------------------IQCPHSPASSGYHSDNTQSPP----------------------------------ATPTPAFKLWRPW
>Dmel_M8 
---------------------------------------------MEYTTKTQIYQKVKKPMLERQRRARMNKCLDNLKTLVAE---LRGDDGILRMDKAEMLESAVIFMRQQKTPKKVA------------QEEQSL--PLDSFKNGYMNAVNE-VSRVMASTPGMSVDLGKSVMTHLGRVYKNLQQFH-------------------EAQSAADFIQNSMDCSSM--------------------DKAPLSPASSGYHSDCDSPAP----------------------------------SPQPMQQPLWRPW
>Dpse_M8 
---------------------------------------------MEYTTKTQIYQKVKKPLLERQRRARINKCLDTLKTLVAE---LRGDDGILRMDKAEMLESAVIFMRQQKSNKTSAS---------TATPAQSA-LPLDSFRNGYMNAVNE-VSRVMASTPGMSVDLGKSVMTHLGRIYKNLQQFH-------------------EAQTTMAVESESEMDCSSSS------------------SAAPLSPASSGYHSDCESPAP---------------------------------SPMPEESEKLWRPW
>Dvir_M8 
---------------------------------------------MEYTSKTQIYQKVKKPLLERQRRARINKCLDTLKTLVAE---LRGDDGILRMDKAEMLESAVVFMRQQKMGKSET----------ATPASPAM--PLESFRNGYMNAVNE-VSRVMASTPGMSVDLGKSVMTHLGRVYKNLQQFH-------------------EAQTMSESEATTELSINC--------------------SSAPLSPASSGYHSDCESPAP---------------------------------SPMPVEGEKLWRPW
>Dmel_M5 
---------------------------MAPQSNNS----------TTFVSKTQHYLKVKKPLLERQRRARMNKCLDTLKTLVAE---FQGDDAILRMDKAEMLEAALVFMRKQVVKQQAP-------------VSPL---PMDSFKNGYMNAVSE-ISRVMACTPAMSVDVGKTVMTHLGVEFQRMLQAD-------------------QVQTSVTTS-----------------------------TPRPLSPASSGYHSDNEDSQS--------------------------------AASPKPVEETMWRPW
>Dpse_M5 
--------------------------MAPQANSTE----------TAFVSKTQHYLKVKKPLLERQRRARMNKCLDTLKTLVAE---FQGDDAILRLDKAEMLEAALVFMRKQVVKQQAP-------------VSPL---PMNSFKNGYMNAVSE-ISRVMACTPAMSVDIGKTVMTHLGVEFQRM-----------------------LQPTQLES------------------------------SSRPASPASSGYHSDAEESEA----------------------------------AASPKPDTMWRPW
>Dvir_M5 
-----------------------------MAPQTE----------TAYVSKTQHYLKVKKPLLERQRRARMNKCLDTLKTLVAE---FQGDDAILRLDKAEMLEAALVFMRKQLIKQQAP-------------VSPV---PMDSFKNGYMNAVSE-ISRVMACTPAMSVDVGKTVMTHLGIEFQRMLQAD-------------------QQPEQHQQQQTELESMP---------------------ISRSASPASSGYHSDAEDSEA--------------------------------AVSPQSGSHSMWRPW
>Teleopsis_M5a 
-------------------------------MCAK----------VEYISKTQHYLKVKKPLLERQRRARMNKCLDALKTLVAE---LQSDDAILRMDKAEMLETTIVYMRSQAVCKLKT-------------AWTSP--PMDSFCNGYMNAVNE-VSRVMAATPGMSVELGKSVMSHLGVEFNRLLQHK-------------------TQQQHQDTLSTKSH------------------------FPRPVSPASSGYHSDCDESSM-----------------------------------ATPVLSTVWRPW
>Teleopsis_M5b 
-------------------------------MSSK----------VVYRSKTEHYLKVKKPLIERQRRARMNKCLDTLKTLVAE---FQADDAILRMDKAEMLETAITFMRSQTIQKPQN-------------VTTTP--SMDGYCNGYMNAVNE-VSRFMAATPGMNVQIGKTVMTQLGFEFKRLQQN--------------------KSQLTAVC------------------------------SSRPVSPASSGYHSDCDESSM-----------------------------------STPVEKPIWRPW
>Dvir_Md 
------------------------------MAVEG----------QRFMTKTQHYRKVTKPLLERKRRARMNLYLDELKDLIVDTM-DAQGEQVNKLEKADILELTVNYLKTQQQQRLACGSAGTPPDMSTPTSPPANQLNFDKFRAGYTQAAYE-VSHIFSTVPGVDLKFGTHLMKQLGHQLKDMKQQL-------------------ISPVP---------------------------------SEDAIEPVNLANGKQQRSTSP---------------------------------QENLDKGEDVWRPW
>Dmel_Md 
------------------------------MAVQG----------QRFMTKTQHYRKVTKPLLERKRRARMNLYLDELKDLIVDTM-DAQGEQVSKLEKADILELTVNYLKAQQQQRVAN----------PQSPPPDQ-VNLDKFRAGYTQAAYE-VSHIFSTVPGLDLKFGTHLMKQLGHQLKDMKQEE---------------------------------------------------------EIIDMAEEPVNLADQKRSKSP--------------------------------REEDIHHGEEVWRPW
>Dpse_Md 
------------------------------MAVQG----------QRFMTKTQHYRKVTKPLLERKRRARMNLYLDELKDLIVDTM-DAQGDQVSKLEKADILELTVNYLKTQQQQRLAS-----PSSPSSTSSSASSQVNFDKFRAGYTQAAYE-VSHIFSTVPGLDLKFGTHLMKQLGHQLKDMKEEL-------------------DTPDLSE-------------------------------EPVNLSDRKSEEHHHEERPTS------------------------------PPEDNDNPNGEDVWRPW
>Glossina_Md 
------------------------------MAVDG----------QKLMTRTQHYRKVTKPLLERKRRARMNFYLDELKELIIDTL-EAEGEHINKLEKADILEMTVNYLKAQRNNKTDFKH--------TITDGTCLVVDREKFREGYTQAAYE-VSKVFNTVPDLNVKFGTRLMKHLGYQLKDLKNCH---------------------------------------------------------NSKQLDNNKPQALENEANPFK---------------------------------------ESYVWRPW
>Teleopsis_Md 
------------------------------MSVDG----------QRFMTKTQHYRKVTKPLLERKRRARMNLYLDELKDLIVDTM-EAQGEHVTKLEKADILEMTVNYLKTHKHEVARTIRKDTD----IVSGNSVN---YEKFRAGYTQAAVE-VSKIFNTLPGLDVKFGTRLMKHLGYQLKDIQPSI---------------------KKCNETKEVEFIKP----------------------KDYPVRRKSAENIQHGLKIQN----------------------------------LQAKPGEDVWRPW
>Haematobia_M3 
----------------------------------------------MEMSKTYQYRKVMKPLLERKRRARINKCLDDLKDLMVECL-TQEGEHVTRLEKADILELTVEHMRKLKQRGNLA------------VRSSTLNAHVESFRSGYVHAADQ-ISQVLLQ-QYFDDDVRSKLMKFMSTRLLDMQHNLGLQNTMGGPIVPEASACTSTPPTAMHTSDHTRTLMDET-------------------YLAHLHRANSSHNRIIDSKDS-----------NDMIDIITVDNSMDSSASSALSVSSSNSDNSVWRPW
>Cochliomyia_M3 
----------------------------------M----------VMEMSKTYQYRKVMKPLLERKRRARINKCLDDLKDLMVECL-TQEGEHVTRLEKADILELTVEHMRKLKQRGNLA------------LRTTTLNAHVESFRSGYVHAADQ-ISQVLLQ-QYIDDEVKGKLMKFLSSRLMDMQHNVL-------IHSST------NTSASSPAMQKTFFDNVIFREQTKLATVTTTPQPPPLPLPTPTTTTSPQYDSASNATKIMNNNNNSDDLKENDMIDIITVDNCNSMDTNSVLSNDSNNSETVWRPW
>Teleopsis_M3 
----------------------------------M----------VMEMSKTYQYRKVMKPLLERKRRARINKCLDDLKDLMVECL-QQEGEHVTRLEKADILELTVEHMRKLKQRGSLS------------LQTPNSNAHVESFRSGYVHAADQ-ISQVLVQQRQTD-EIGGKIMKFLSSRLIEMQHQLLRSTMILPQQIPSVNTTNNGEPNLPATTPNLFAEFKSDMFKSEQIK-----------YQHMIYKNNYDFINVSANESQ-----------------------GATDNSSDISVDDLSNADTVWRPW
>Dvir_M3 
----------------------------------M----------VMEMSKTYQYRKVMKPLLERKRRARINKCLDDLKDLMVECL-QQEGEHVTRLEKADILELTVDHMRKLKQRGGLSLQAVGTAGGGNVAAPSTSAAHVESFRSGYVHAADQ-ITQVLLQTQQTD-EIGRKIMKFLSTRLIELQSQL-------------------LQQQQQQQPPAVGYA-----------------------SGRLAFPLLGGYGAAAAASYS------AFLAGKDELIDVTSVDGTALSETASVSSQESGASEPVWRPW
>DmelM3 
----------------------------------M----------VMEMSKTYQYRKVMKPLLERKRRARINKCLDDLKDLMVECL-QQEGEHVTRLEKADILELTVDHMRKLKQRGGLSLQGVVAGVGSPPTSTSTA--HVESFRSGYVHAADQ-ITQVLLQTQQTD-EIGRKIMKFLSTRLIELQTQL-------------------LQQQQQQQQHQQQQIPQS--------------------SGRLAFPLLGGYGPAAAAAAI---SYSSFLTSKDELIDVTSVDGNALSETASVSSQESGASEPVWRPW
>Dpse_M3 
----------------------------------M----------VMEMSKTYQYRKVMKPLLERKRRARINKCLDDLKDLMVECL-QQEGEHVTRLEKADILELTVDHMRKLKQRGGLSLQGPVAG---GSPPPATSTAHVESFRSGYVHAADQ-ITQVLLQTQQTD-EIGRKIMKFLSTRLIELQTQL-------------------LTQQQQQQQQSGFA------------------------SGRLAFPLLGGYGPAAAAAAV---SYSAYLSGKDELIDVTSVDGTAISETASVSSQESGASEPVWRPW
>Glossina_M7 
--------------------------------MIT----------VNEMSKTYQYRKVIKPQLERKRRARINKCLDDLKELLVECM-QQNGQSNVKLEKADILEVTVQHLRKLKSDPQQQ----------IACNNHIV--NKQSFRNGYIQAANE-VSHCLASLPKIDITFGTKLMTHLGLRLNQLESAE--------EMTPTSI----NTPLTLDCSITQFS------------------------RPILHSPVSSGYASDNDSLRS------------------------SPSFCPSAQGLLKVSSTSLWRPW
>Ceratitis_M7 
-------------------------------MATS----------AYELSKTYRYRKVMKPLLERKRRARINQCLDELKDLMAECVQQQSGDAEVKLEKADILELTVEHLRKMRQHQKKA-------------KHIDD-DVRQSFRSGYIKAAHE-ISRCLATLPNVDIQLGTHLMTQLGLRLNQLESQE--------QQVRTAV----NQPLSVHCGPATTSSS----------------------RASMYSPVSSGYASDSESTAS---------------------------------------SQS-----
>Teleopsis_M7 
--------------------------------MAT----------KYEESKTYQYRKVMKPLLERKRRARINKCLDDLKDLIGECMQQQCGDPSVKLEKADILELTVQHLRKLKTQKQNS-----------TQDNTKS---QHSFRSGYIQAANE-VSRCLASLPKVDVAFGTQLMTHLGLRLNQLESAE-------EAHTAI------NTPLSINCGGASAHIA----------------------STAMYSPVSSGYASDSENSRC-------------------SPALSSKSFSSICXSRALQINKQVWRPW
>Dpse_M7 
--------------------------------MAT----------KYEVSKTYQYRKVMKPLLERRRRARINMCLDELKDLMVQCT-VQSGDG--KFDRADILEVTVDHLRKLKQARIEATA--------AAAKATTNTTPEQSFRDGFIRAADE-VSRALASLPNVDVVFGTHLMTHLGLRLNQLETPT-------------------AAPKP---------------------------------MNAPLSI-------------------------------------------------------------
>Dmel_M7 
--------------------------------MAT----------KYEMSKTYQYRKVMKPLLERKRRARINKCLDELKDLMAECV-AQTGDA--KFEKADILEVTVQHLRKLKESKKHV---------------PAN--PEQSFRAGYIRAANE-VSRALASLPRVDVAFGTTLMTHLGMRLNQLEQPM---------EQPQAV----NTPLSIVCGSSSSSSTYSSAS-----------------SCSSISPVSSGYASDNESLLQ------------------------------------ISSPGQVWRPW
>Dvir_M7 
--------------------------------MAT----------KYELSKTYQYRKVMKPLLERKRRARINKCLDDLKDLMAECV-AQTSDA--KFEKADILEVTVQYLRKLKQTKSAN-------------ATASA--TEHSFRAGYIRAANE-VSRALAALPKVDVAFGTTLMTHLGMRLNQLEQPV-------EQPSPMAP----HAPLSINCGSGYSTSS----------------------SRDAYSPVSSGYASDSDCSSG------------------------SSTPIAAQSLLQISNTGSVWRPW
>Ceratitis_Mg 
-------------------------------MSIQ----------VSEMSKTYQYRKVMKPMLERKRRARINKCLDELKDLMVVTL-ESEGEHVTRLEKADILELTVAHLQKLKQQRKAA----------ASKGGAMS--QAEGFRSGYIHAVNE-VSRSLSQLPDVNVNLGTQLMTHLGQRLNQLQPAV-------QPPTPI------NAPLSVHITHNTARAH----------------------YSVPISPISSYNGSPNSSTSS-----EKHSSSCGSQIFLPPYSDHSPIDARLATNVAPS?EEDVWRP-
>Glossina_Mg 
-------------------------------MSTE----------ISEMSKTYQYRKVMKPMLERKRRARINKCLDELKDLMVATL-ESEGEHVTRLEKADILELTVSHLQRMKQHRKLN------------GNNSSSMTQAEGFRSGYIHAVNE-VSRSLSELPGVNVNIGTKLMTHLGQRLNQLQPPV-------KPSLPV------TSPLSVHIATTCQRKQ----------------------YSAPISPLSGYASSPDSSLCS---------TKRFTPLLTTCPSTPIDVTSVDANDAEEEEEENV----
>Dpedo_Mg 
------------------------------MSSSQ----------ISEMSKTYQYRKVMKPMLERKRRARINKCLDELKDLMVATL-ESEGEHVTRLEKADILELTVTHLQKMKEKRQHK----------RATGDESL-SPAEGFRSGYIHAVNE-VSRSLSHLPGMNVSLGTQLMTHLGQRLNQLQPAV-------KEALPI------TAPLSVHIASRDA-------------------------YSVPISPVSSFAGSPNSSLAS----------SERLGSASLLTTCSSIDVTKMELEVDSEDEENVWRPW
>Dmel_Mg 
------------------------------MSSLQ----------MSEMSKTYQYRKVMKPMLERKRRARINKCLDELKDLMVATL-ESEGEHVTRLEKADILELTVTHLQKMKQQRQHK----------RASGDESL-TPAEGFRSGYIHAVNE-VSRSLSQLPGMNVSLGTQLMTHLGQRLNQIQPAE-------KEVLPV------TAPLSVHIANRDA-------------------------YSVPISPISSYAGSPNSNTSS-------------------TSHSLLTTIDVTKMEDDSEDEENVWRPW
>Dvir_Mg 
------------------------------MSSIQ----------ISEMSKTYQYRKVMKPLLERKRRARINKCLDELKDLMVATL-ESEGEHVTRLEKADILELTVTHLQKMKQQRQHKR---------ANGGAETL-TPAEGFRSGYIHAVNE-VSRSLSQLPGMNVSLGTQLMTHLGQRLNQLQPAV-------KEVLPV------TQPLSVHIASRDA-------------------------YSVPISPISSYAGSPNSSVAS--------EQLGSASLLTTCSSNLSIDVTKMEEVADSEDEENVWRPW
>Teleopsis_Mg 
------------------------------MAAAQ----------ISEMSKTYQYRKVMKPMLERKRRARINKCLDELKDLMVATL-ESEGEHVTRLEKADILELTVTHLQKLRQQRKQA----------AAKGNTTM-SQAEGFRSGYIHAVNE-VSRSLSELPGVNVNLGTQLMTHLGQRLNQLQPAV-------KPPVPV------TSPLSVHIGNVNFRGH----------------------YSVPISPISSYTGSPNSSISS-----------EKHTPLLVTCPNSPIDVTTVDINIDVEEEDNVWRPW
>Haematobia_Mg 
-------------------------------MSLQ----------MSEMSKTYQYRKVMKPMLERKRRARINKCLDELKDLMVATL-ESEGEHVTRLEKADILELTVTHLQKMKQHRLAKA---------SNGSSNTM-SQSEGFRSGYIHAVNE-VSRSLSELPGVNVSLGTQLMTHLGQRLNQLQPPV-------KPSLPL------STPLSVQIAAPTFKGQH---------------------YTVPISPVSSYSSSPNSSVGS-----------EKHATSLLTTCQSTPSIDVTSIDVDEEDEENVWRPW
>Cochliomyia_Mg 
-------------------------------MSVQ----------MSEMSKTYQYRKVMKPMLERKRRARINKCLDELKDLMVATL-ESEGEHVTRLEKADILELTVSHLQKLKQQRKLN----------NSNGNTTM-NQAEGFRSGYIHAVNE-VSKSLSELPGVNVSLGTQLMTHLGQRLNQLQPPV-------KAALPV------TSPLTVQIGAPTFRGQ----------------------YSVPISPVSSYSTSPNSSIGS----------EKQASSQLLTTCPPTPCIDVTSIDVEAEDEENVWRPW
>Cochliomyia_Mb 
--------------------------------MVL----------EMEMSKTYQYRKVMKPMLERKRRARINKCLDELKDIMVECL-TQEGEHITRLEKADILELTVEHMKKLRAQKQLRL---------NGNADSKL-TIAESFRAGYIHAANE-VSKTLATVPGVSVDLGTQLMSHLGHRLNYLQVIV--------PTA--------VTPLVAPTASTTHFSAMPAQTHLGSTSLCSSP------EPNLITPPPSECGSSDSGSCS----------------------------------PTPSETAAMWRPW
>Glossina_Mb 
--------------------------------MVL----------EMEMSKTYQYRKVMKPMLERKRRARINKCLDELKDIMVECL-TQEGEHITRLEKADILELTVEHMKKLRAQKQLRLT--------ASSQDTKL-TIAESFRAGYIHAANE-VSKTLASVPGVSVDLGTQLMTHLGHRLNYLQVIV--------PTT--------VPPLGITVSQQTTPTQLGVIVNQTQLASNYFAANSGN-DAVLITPPPSECGSSEHGGCS----------------------------------PAPSDSGSMWRPW
>Ceratitis_Mb 
--------------------------------MVL----------EMEMSKTYQYRKVMKPMLERKRRARINKCLDELKDIMVECL-TQEGEHITRLEKADILELTVEHMKKLRAQKQLRLGGVGAGT--GAVQDPKL-TIAESFRAGYVHAANE-VSKTLAALPGVNVDLGTQLMSQLGHRLNYLQVVV--------PSVPL------XGGMSQPQPFMPTTVM----------------------PSTTVTAAAHQYYSLSGSERS----------------------------ASSSPIVITPPPSEC----
>Teleopsis_Mb 
--------------------------------MVL----------EMEMSKTYQYRKVMKPMLERKRRARINKCLDELKDIMVECL-TQEGEHITRLEKADILELTVEHMKKLRAQKQLRLGGV------PNGQDTKA-TIAESFRAGYIHAANE-VSKTLAAVPGVSVDLGTQLMSHLGHRLNYLQVVV--------PTIPI------GVPTANVTTAHQQQQQQQTQLLQGQYFCITPEQR----SPVIITPPPSECGSSESGSCS----------------------------------PAPSETGNMWRPW
>Dvir_Mb 
--------------------------------MVL----------EMEMSKTYQYRKVMKPMLERKRRARINKCLDELKDIMVECL-TQEGEHITRLEKADILELTVEHMKKLRAQKQLRLGSSSNA---SVAGDSKL-SIAESFRAGYVHAANE-VSKTLAAVPGVSVDLGTQLMSHLGHRLNYLQVVV--------PTLPIGV----TVPLQPNDELSSNSSSSSSP------------------SPALVTPPPSECGSASGSCSP----------------------------APSEASTSSNSTGPMWRPW
>Dpse_Mb 
--------------------------------MVL----------EMEMSKTYQYRKVMKPMLERKRRARINKCLDELKDIMVECL-TQEGEHITRLEKADILELTVEHMKKLRAQKQLRLSSSVSPS--ASSADSKL-SIAESFRAGYVHAANE-VSKTLAAVPGVTVDLGTQLMSHLGHRLNYLQVVV--------PTLPIGM----GVPLQTPVSGVD--------------------------DAALVTPPPSECGSLESGTCS------------------------------PAPSEASSTSGPMWRPW
>Dmel_Mb 
--------------------------------MVL----------EMEMSKTYQYRKVMKPMLERKRRARINKCLDELKDIMVECL-TQEGEHITRLEKADILELTVEHMKKLRAQKQLRLSSVTGGV--SPSADPKL-SIAESFRAGYVHAANE-VSKTLAAVPGVSVDLGTQLMSHLGHRLNYLQVVV--------PSLPI------GVPLQAPVE-----------------------------DQAMVTPPPSECDSLESGACS------------------------------PAPSEASSTSGPMWRPW
>Rhynchosciara 
------------------------------MAYTQESVIVKGTAPLEPVSRTYQYRKVMKPLLERKRRARINRCLDELKELMVTAL-QSEGENVSKLEKADILELTVRHLRNLRCHQRSS-------------ANRFA--DSDRFRAGFEHAAXRGISLSRIHTRALTFRLGTK------SKWNILPPTV-----------------------------------------------------------------------------------------------------------------------------
>Lutzomyia 
----------------------------------M----------AEPVSRTYQYRKVMKPMLERKRRARINRCLDELKELMTGAL-QTEGENVAKLEKADILELTVRHLHTLRRQNALS-------------VRPEH-TYADRFKAGFRHCAAE-VTTFLS---GMDQATRMHLTSHLSGCIRRLDVTQ--------PPVWVG-----PTPASPPRPAPPNYANIQTPP-----------------PVMPLQPSSPPAHQGDESSGP-------------------------------------------WRPW
>Phlebotomus 
MKFEMPFVANGPNSEEYQTVIVKQG----PSPPPQ----------PEPVSRTYQYRKVMKPMLERKRRARINRCLDELKELMVTAL-QSEGENVSKLEKADILELTVRHLHKLRRQQRLC-------------ANPVI--DSDRFRAGFTHAANE-VSRCLASTPGVDITLGTKLMTHLGHRLNELDKIQ--------PLSIHVS----QQPYTPPSSPSTSICSSEAGPH----------------YTMPLTPASSRSCRSPSPRSE-------------------TLLRPTRQGSYGLYRLFKLQPGGVWRPW
>Aedes 
--------------MVYANMVAEPTMGGKIPQPGS----------LEPLSRTYQYRKVMKPMLERKRRARINRCLDELKELMVSAL-QSEGENVSKLEKADILELTVRHLHKLRRQQRLT-------------VNPVI--DADRFRAGFTHAANE-VSRCLASTQGVDIKLGTKLMTHLGHRLNDLDKVS--------PLSVHVEQNLQSPPISPFSTSSSTAADLQS-------------------YQMPLTPQSYRSGSGNSNSPS------------------PNPSECSSTGSDQQTSGLLKIQESVWRPW
>Anopheles 
--------------------MVSESAGINGKLQAS----------LEPLSRTYQYRKVMKPMLERKRRARINRCLDELKELMVSAL-QSEGENVAKLEKADILELTVRHLHKLRRQQRLA-------------ANPVL--DADRFRAGFTHAANE-VSRCLASTPGVDIKLGTKLMTHLGHRLNDLDKVS--------PLSV-------HMPLTPQSYRSEESGLLA--------------------PSTTPSPNPSECDDHHHHHTG-------------------------------GLLKIQQSGESVWRPW
>Bombyx 
----------------------MSYEIAYSVAEDG----------PQPVSRTYQYRKVMKPMLERKRRARINRCLDELKELMVSAL-QSEGENVAKLEKADILELTVRHLHKLRRQRRLS-------------LNPTV--DVDRFRAGFTHAANE-VSRCLASIPGVDVRLGTQLMTHLGHRLNEMQRAAAGTE---------------TPPASPPSPALSTVSSSSGYVS----------------PSPPASPMPLQTATPLDCSMN----------------------------------TSLPKASAVWRPW
>Polypedilum 
-----------------MKNMCYETSYQNIVSEVNVMKSKSSMMTSEPVSRTYQYRKVMKPMLERKRRARINRCLDELKELMVSAL-QAEGENVSKLEKADILEMTVSHLHKLRRQQRLA------------HANPVI--NEDRFRAGFTHAAN-----------------------------------------------------------------------------------------------------------------------------------------------------------------


E(spl)-C Brd gene alignment:
>Glossina_M2 
------MFTDTKNVINACHYNDVTMH------------------------------------------TMMMVEKSEKCTLKKILKPLERLISL--KTRNKKATVTSSVPNNVNLNNALANVNKESTYDKPVKQAKEISTNHKLLTDEHWMAVDGDGDGDPSKHNEIILRLQPEVFIRSVNIEKPSSLNACIHCVYGRNCQHVVSNSSNICDENN--CL-------------------------ALPVSTEAIENSPF------------------------------------------------
>Ceratitis_M2 
------MSLTGVNTHL----------------------------------------------------PPSTPMEKSKRKLCKMWRPLLRLMAR--KRHNSATTTAIRSSNVTRLHPNNVHLN---------------------------------------------------------------------------------------------------------------------------------------------------------------------------------------
>Teleopsis_M2 
------MFTDTKNLSNATLLDSNLF-------------------------------------------NSSEKSK---GKLRRVWKPLLRLMSMKTKTKSSTGTSTKTHPNNINLNNATSVKDIYELSTALLEDYTAMIRKVAPEVEQESIPALPVTDTKHTTTVVSSASIEKTPTP------------NCTGCIYGRNCQHEQFHQDYLFNWTADVYD----VDTRNV----AAELVNTTSTTGLPVQYISTDDGTFFWTTSEHRVDD--------NLLHAWLCQTLKQLPVQTALL--------
>Dvir_M2 
------MYLDTKNLTAGCSNNNTTA-------------------------------------------TTASTAPKTGRRMRKVWQPLRRLLTV--GGKGRPA--SQPHPNNVDLNNTQMLPPLELLHTD--DNDSKATPDESINKFAELRLQQVHEELTQTPPPPNTPTLISSVYVEKASTQ------SCNACQHGRNCQHTHHTTTSSNSSSN--NNSHNLTENVAAQSTPTPTSTPTLWDLQLPLQYISTDNGTFFWANTQERVDD--------DLLHAWLCQSFSQLPGTLC----------
>Dmel_M2 
------MYLDTKNLTAS---STSALT------------------------------------------AATASNSKSTRRMRNVWKPLSRLLKVGGKGRTAQA--TLAHPNNVDLNNTQQQQQQQQQELLI-EDDTKSTPEESIHKYGLELRQLPEEEQVSLTQPPNTPTLISSVHVDKVSAQ------SCGNCQHGRNCQHRHHSSSNINSSSS--SS----NMNSSS----ATQLPSNLWDLQLPLQYISTDNGTFFWANTQDRVDD--------DLLHALLCQSFSQLPGTLC----------
>Dpse_M2 
------MYLDTKNLTASSTNTNTNSSSSSIHTSASMTATA----------------------------ATPLGVPKTVRRMRKVWQPLRRLLTV--GGKGRPAPLTLAHPNNVDLNNTQQLQQQQQQIELILEDESKSTPEESIYKYGAELRQLPVEDEVSLTQPPNTPTLISSVYVEKASAQ------SCGACPHGRNCQHTHHNSNRNTTTAT--SS----ASATAT----SAQLPSNLWDLQLPLQYISTDNGTFFWANTQERVDD--------DLLHALLCQSFSQLPGTLC----------
>Dmel_BobA 
------MFTETALVSNF---NGV---------------------------------------------TEKKSLTGASTNLKKLLKTI--------KKVFKNS--------------------------------------------------------------------------------------KPSKEIPIPNIIYSCNTEEEHQNWLN--EQ----LEAMA-----------------IHLH---------------------------------------------------------
>Dvir_BobA 
------MIGENIQHG-----NTVEF-------------------------------------------AEKRSSTGAVVNLKKLLRTVTRI-----FNLSKPK--------------------------------------------------------------------------------------NMATDETGIK-SSAFATEEELQNWLN--EQ----LELKE-----------------MSLR---------------------------------------------------------
>Dvir_Brd 
------MVYESLLNATN---SALYV-------------------------------------------DVRKRSLKPLRSIQNVFKV-----------------------------------------------------------------------------------------------------------------ACKAFQWKKQNNATD--MD----IKELE---------------LIKPCNVA-------------------------------------------------------
>Dmel_Brd 
------MAYETLMNTTIYTTTPVCQ-------------------------------------------KKTYTPA---KAMKKIFKVA--------CKIFKAS-------GHQQLKNHS----------------------------------------------------------------------MPKELPLPTSEEELQNSQNEQLEAEL--VQ----L----------------------------------------------------------------------------------
>Dpse_Brd 
------MAYETLLNSTY---SPVYV-------------------------------------------KKTYTPS---KAVKKIFKMA--------CKLLKAS--STTSKGHRELKNTS----------------------------------------------------------------------PPAHEENSSQIECLVLSEEELQNSQN--EE----LEAAA------------------TAQLLQL-----------------------------------------------------
>Teleopsis_M6 
-----MICLKNSK-------------------------------------------------------TSLKSFGKFKVSARNLLKKLF-------VQKNKYN--SKNINNNNTKQKNN---------------------------NVAAITTSIEIAQNEANDR------------------------LMKARASAGLEAAVVNGVDDVVDAYQ--VP---------------------------RIMCVETSDGCFYWDNNSLQKLP---------ADIDLQHLTYRRHSFTTTRQFH------
>Dvir_M6 
-----------------------------------------------------------------------------MSKVKNLIAKML-------QRRGKCN--VSGSSSSGHSNNN-----------------------------------------------------------------------NISHCQHYESLEEIAQNQANERMLQE--TA---MGTHQL-------------------LFCLETADGSFYWHAQ-------------------------------------------
>Dmel_M6 
-----------------------------------------------------------------------------MSKVKNLLAKML-------QRFGKNS-------------------------------------------------SQADSQRYDSLEE------------------------IAQNQANERMLRATQVGLEEHL------------------------------------VICLETEAGSFYWHSQ-------------------------------------------
>Dpse_M6 
-----------------------------------------------------------------------------MSKVKNLLAKIF-------QRFGRGH--TNCHGGSNDSQRYD----------------------------------------------------------------------SLEEIAQNQANERMLMETLIRCEEEH--L-----------------------------VICLETAAGSFYWHSQ-------------------------------------------
>Glossina_M4 
------MCKEISSNTAY---AMMGLK------------------------------------------NNEKKLT---YSLKKLIKQYF-------KQRKSDK--LQHFENAGETLESL------------------------------NSIESLENNQNADIES------------------------ESENMVNECRSEVFSAHNLEDYELSD--VL-------------------------PIPVHFMRTDQGTFFWTTATDIAAD-------NDLAEPLYCCT---TNQVAVNQMQDRWAQA
>Dmel_M4 
------MCQNKINTNNT---------------------------------------------------MTIKSNKKLSYSVKKLLQKIF-------KQQQRVE-------EEQNLKNALK-------------------------ANSLESLESMENSRNADLES------------------------ASICASLESCENEANERLSQSCEIED--YD----FEQLP----------------TVPVHFVRTAHGTFFWTAVSDLPAD-------NDLVEPLYCST-----SNAIAIPQDRWVQA
>Dpse_M4 
------MCQNKTNDSNT---------------------------------------------------MSIKSNKKLSYSVKKLLQKIF-------KQQQQQL-----VEEEQNLKNTLK-------------------------ANSLESLESIENSRNADLES------------------------ASVCASMESYENEANERLSASCDMED--YE----LEQLP----------------SVPVHFVRTAHGTFFWTAASDLPAD-------NDLIEPLYCST---ANEIAVSQFQDRWVQA
>Dvir_M4 
------MCQSQNIVN-----------------------------------------------------NMNIKSNKKSYSVKKLLQKIF-------KQHQQQVEEQQNMQNTHKANSLE-------------------------------SLESIENSRNADLESIAN---------------------KSCAASLESYENEANERLSASCEMED--YE----LEQMP----------------TVPVHFVRTAHGTFFWTAASDLPAD-------NDLVEPLYCST---ANEIAVAQFQDRWVQA
>Teleopsis_M4 
------MCVEIKNNNMN---AIIELDV-----------------------------------------KQTKKVS---YSIKKVLKQLF-------KQHKTEK--LITKQNIENTKKES----------------------------SMESLESIQNSQNADIESGCV---------------------SLESYQNDVNERLSACTEPVSYEMED--YE----YGDIT----------------TVPVHFARTAHGTFFWTAASDLPVD-------NDLIEPLYCCT---ANQIAVPQMQDRWAQA
>Ceratitis_M4 
------MYTVEYENNMNMS-------------------------------------------------AEQKQQKKASYSIKRLLKQLF-------KQHNKSQ--AQKQQQQQALIENFENTKK---------------------ANSLESLESLENSRNADLES------------------------EAECISLESTENDANERLAASCELED--YE----FADIT----------------TVPVHFLRTAHGTFFWTANSDMPAD-------NDLIEPLYCST---GNQIATSQMQDRWAQA
>Haematobia_M4 
------MCVEISKESFN---VTNVTNL-----------------------------------------SNKKTMT---YSIKRLFKQLF-------KHQKCQK--LEIIDKNQTSESVE--------------------------------TLDNNNNVNTTLES----KL----------FDI-SQSTNILENSCEK--DFGYLSDQQSFEMDP--FESLI-EEKSYE----LEDFDFSYVSTTVPVHFMRTDNGTFFWTANTEIPAD-------NDLPQPMSC-----STNNQIACRQNRWTQV
>Haematobia_Tom 
------MSFMTREYKFN---TTIQM-------------------------------------------NKKDQHTMAMRSLKKLVKPLLRLVRK--KQLMRKT--LAEIQQNTYNSSLED------------MR-----------KDPVSLHATQDNVANEALEQ----RL----------YS------EIRQCPAN---AAVIVHQGHQQHVVS--VN----QQQNY-----------------IPVHFARTDSGTFFWTSMDIAQQQ-----------------------EMKMRCQLDRWAQA
>Dvir_Tom 
------MSFIMREYKFE---TSTTMQ------------------------------------------RKSDQHTMAMLSLKKLVKPLLRLIKK--KQLIRKT--LAEVQSQNEINSSL--------------E-----------DMRKDSVASCDNMANELLEQ----RL----------FN------DLRECPNN---AAIIVQQDDQQSVVP--VQ----PDQTF-----------------IPVHFARTTSGTFFWTSADGTCLQ---------------------QQEQQMRERFDRWVQA
>Dmel_Tom 
------MSFITREYKFE---SSKVME------------------------------------------PKSDQHTMAMRSLRKLVKPLLRLVKK--KQLLRKT--LAEIQNQNAVNASL--------------E-----------DMRKDPAASCDNMANEELEQ----RL----------YT------DLRQCPTN---VAMIVQQGQQQSIVP--VH----PEQTF-----------------IPVHFARTTSGTFFWTSAEGARQH----------------------HEQQLRQQFDRWVQA
>Dpse_Tom 
------MSFITREYKFE---SSMVQ-------------------------------------------QKSDQHTMAMRSLKKLVKPLLRLVKK--KQLLRKT--LAEIQNQNDINASL--------------E-----------DMRKDPAVSCDNMANEQLEQ----RL----------YN------DLKQCPSN---VAMIVQQGQQQHVVP--VQ----PEQTF-----------------IPVHFARTSSGTFFWTTAEGARQH----------------------QEQQLRQQFDRWVQA
>Ceratitis_Tom 
------MPFLTREYNFH---ESELA-------------------------------------------AAKDQRTMALRSVKKLLRPLMRIIKK--KQLLQKT--LAEVKQQNDYNSSLED-----------MR-----------KDPAALNAYDDNLANEALEQ----RL----------YE------ELQQSAPE---AAIVVRQGDSQQVVP--VQ-----QQTY-----------------IPVHFARTANGTFFWTSSDMPRQQ-----------------------ELQLRQQLDRWGQA
>Teleopsis_Tom 
------MLFITREYKFQ---NSVAV-------------------------------------------EKIDQHTTAMRSLKKLIKPLLRIIKK--KQLLKKT--LAEVQQQNAYNSSLEDMR----------------------KDPVAANAINDNLANEALEQ--------------LIYD------EIRHCGDN---AAVIVQQGQDQHVLP--VD----PKQEF-----------------IPVHFARTSNGTFFWTSTDIQRQR---------------------QQELELRQHLDRWGQA
>Polypedilum 
------RIID-----------------------------------------------------------------------------------------------------------------------------------------------------------------------------------EIKHCDENS--AIHVYNEENNCQLTP--VS----NEEVY-----------------VPVHFAKTEMGTFFWTTTQRYDDD---------LIEAKQCTSNRQLKQQQSHSF-DRWVQA
>Anopholes 
------LAVCNSNNSIN---ENRYN-------------------------------------------SEKLAKSSAVYRLKKILKPLVTLLKS--NKSNKSPAKSCHHAQVDQRRSII--------------------------SYIDDYDCDYDNSANERLEAELVA--------------------ELEQCHATD--AAILVLEEQQLRLQP--VL----PEELY-----------------VPVHFARTEAGTFFWTTMPAREEK-----------------------QYAQQAYADRWAQA
>Dvir_Ocho 
--MSKISAKNNKQFISN---NKKKFTMYSY--------------------------------------KSKVSPT---RRLTNILKPLL-------GHFFKLK--AKQPK-RSSYIASD---E---------KE-----------SEFDWLNNDMDNMSNEHLEN----RL----------IE------EIRQCAKEE--AIIVYNEDGSGELQT--FD----QGEYY-----------------VPVHFARTNGGTFFWTSLQPKSAK----------------------PYDIEWNFHDRWAQA
>Dmel_Ocho 
------MSAISKQKTLN---------------------------------------------------TMYKSKVSPSRRLKNLLKPLL-------GQFFNMK---KEQPKRSSYIASEE------------KE-----------AEFEWLSNDMDNMANEHLEH----RL----------IE------EIRQCAKED--AVIVYNENGSGELHT--ID----QEDYY-----------------VPVHFARTNAGTFFWTSVQPKACE----------------------PYAIEWNFLDRWAQA
>Dpse_Ocho 
------MSAITKQKNFN---NNNMY----------------------------------------------KSKVSPSRRLKNLLKPLL-------GHVFNLK--KEQPKRSSYIASAE-------------KE-----------AEFDWLNNDMDNMANEHLES----RL----------IE------EIRQCAKED--AIIVYNENGSGELQT--MD----QEDYY-----------------VPVHFARTNAGTFFWTSVQPKASE----------------------PYAIEWNFLDRWAQA
>Haematobia_Ocho 
--MNTTNMNLSHQYNNN---NSVLYNNNNYKNQSYTIY------------------------------KSKVSPS---RRLKNMLKPVL-------GRIFKSK--AAKPK-RSSYIASE---E---------KE-----------SEFDWLNNDMENMANEHLEN----RL----------MD------ELRHSETGE--AIVVINEDGSRHLEY--VD----KENLY-----------------VPVHFARTNAGTFFWTSVQRENIE----------------------PYQIEWNFLDRWAQA
>Teleopsis_Ocho 
------------------------------------------------------------------------------------------------INQRKXA-------------------------------------------------------------------------------------------------AIIVYNEDGTRRLKT--FD----KEDFY-----------------VPVHFARTNAGTFFWTSIQRETIE----------------------PYQSNGIFXDRWAQA
>Ceratitis_Ocho 
MSAAYATNMSSAQYDCN---NNNSCNSKKHNNSYYAATGTNESLLLQHSNIKAQQPNPLHQHWTDVQQKSKVSPS---RRLKNLLKPLL-------GRVFKSR--TKRQQNRNSYIAASPNGE---------RD-----------ADFEWLANEMDNRANEDLEQ----KL----------VE------EMHMCEDGA--AIVVYNEDGTHRLQT--IE----KDELY-----------------VPVHFARTNAGTFFWTSLQRETME----------------------PYKIQWNFMDRWAQA
>Bombyx 
-----MSTYANNEYIIA---TNNSINENRYN-------------------------------------AEKMKNS----GIKALLRPLM--------KMIKKT--TKRVPAKAIDTCHE----------------------------------DAQNSSNELLER----KI----------YE------EMEACQSGA--AFLVYNQDETCDLVP--VN----KDTFY-----------------VPVHFARTEAGTFFWTAVSKPEAD----------FATAHCYTECQAAEQQHPVLQDRWVQA
>Aedes 
-MHSHGYNVAHSNNSIN---ENKYN-------------------------------------------NMKLMKSSSVYKLKKILKPI--------AALLKSKKEAKRIKDTQEQFYYVP-------------------------EQNFVPDYDYDNDANERLEAQLLS--------------------EIAECHAN---AAIIVYEDNQVQIQP--VE----PEEQY-----------------VPVHFARTEAGTFFWTTMAREADS--------DLIQPCHCFSDHQVPQQE---FCDRWAQA
>Teleopsis_Ma 
------MCQQVQAKIN----------------------------------------------------SNNNNKMKPSYSIKKVLKTLF-------KKQQKKL------------------------------------------SNSLESLESLQNQRNY----------------------------EIEQHFYEEIVDNTVNEKLADLAVAE--------EQDIY-----------------VPVRFARTDAGTFFWTTNLLPVTSTIIPAADEDLLQPAFCYSNCQFPHMQ---FQDRWAQA
>Dvir_Ma 
------MCQQVAISNN----------------------------------------------------DNNNNKMKNSYSIKQVLKTLF-------KKQQKQQ--QQKHHRQNSLESLE----------------------------------SVDNLRNAEVEE------------------------VYYAEIDENAANEKLAQLVQEQELDT--------EEDIY-----------------VPVRFARTEAGTFFWTTNLQPVAS-----IDADLLQPAYCYSSQQHPFMQ---YQDRWAQA
>Dmel_Ma 
------MCQQVVVV------------------------------------------------------ANTNNKMKTSYSIKQVLKTLF-------KKQQKQQ-----QKPQGSLESLE----------------------------------SVDNLRNAQVEEAYYA--------------------EIDENAANEKLAQLAHSQEFEIVEEQ--ED----EEDVY-----------------VPVRFARTTAGTFFWTTNLQPVAS----------VEPAMCYS---------MQFQDRWAQA
>Dpse_Ma 
------MCQQVVVVPAA---------------------------------------------------NNSNNKMKTSYSIKQVLKTLF-------KKQQKQQ--QQQHPHRHSLESLE----------------------------------SNDNLRNAQVEEAYYA--------------------EIDENAANEKLAQMAHSQEIEMIEED--QE-----EDIY-----------------VPVRFARTQAGTFFWTTNLQPVAS----------VEPAFCYS---------MQFQDRWAQA
>Glossina_Ma 
---------------------------------------------------------------------------------------------------------------------------------------------------------------------------------------------------------------------------------DIY-----------------VPVRFARTEAGTFFWTTNLQPVASTIVPSADKDLLQPAYCYSNYQFPLMQ---FQDRWAQA
